# Supplementary material for: Chemerin15 inhibits neutrophil-mediated vascular inflammation and myocardial ischemia-reperfusion injury through ChemR23
Source: EMBO Rep. 2013 Sep 3;14(11):999–1007. doi: 10.1038/embor.2013.138 (PMC3818079; doi:10.1038/embor.2013.138)
Supplement: Source Data for Figure 1 [file embor2013138df1.xls]

## Sheet: Fig.1A-B
		Delta GeoMFI
		Vehicle			TNFa
		mean	sem	n	mean	sem	n
	PMN	19.4	1.6	6	27.8	2.7	5
	Monocytes	147.5	26.8	5	120.3	23.8	5
	Lymphocytes	3.3	0.5	5	2.7	0.8	5
		% positive
		Vehicle			TNFa
		mean	sem	n	mean	sem	n
	PMN	67.5	5.1	5	84.4	4.6	5
	Monocytes	76.8	3.9	5	77.8	9.5	5
	Lymphocytes	25.8	4.7	5	21.7	5.4	5

## Sheet: Fig1C
		Delta GeoMFI
			mean	sem	n
		Vehicle	19.4	1.6	5
		TNF	27.8	2.7	5
		fMLF	29.1	2.4	4
		PAF	20.9	1	4
		IL-8	27	2.4	4
		AnxA1	19.1	2	4
		aMSH	19.4	1.5	4
		C15	22.7	3.4	4

## Sheet: Fig1G
									Delta F350/380
		Vehicle										Ionomycin												10pM C15						10pM C15 + CCX2005							1nM Chemerin				1nM Chemerin + CCX2005
	Time (s)	Donor 1	Donor 2	Donor 3	Donor 4	Donor 5	Donor 6	Donor 7	Donor 8	Donor 9	Donor 10	Donor 1	Donor 2	Donor 3	Donor 4	Donor 5	Donor 6	Donor 7	Donor 8	Donor 9	Donor 10	Donor 11	Donor 12	Donor 1	Donor 2	Donor 3	Donor 4	Donor 5	Donor 6	Donor 1	Donor 2	Donor 3	Donor 4	Donor 5	Donor 6	Donor 7	Donor 1	Donor 2	Donor 3	Donor 4	Donor 1	Donor 2	Donor 3
	0	0	0	0	0	0	0	-0.02	0	0	0	0	0	0	0	0	0	0	0	0	0	0	0	0	0	0	0	0	0	0	0	0	0	0	0	0	0	0	0	0	0	0	0
	2	-0.01	0	0.01	0	0.02	-0.02	0.01	0	-0.01	0	0	-0.01	0.02	-0.01	0.03	0.01	0	0	0	0	0	-0.01	0.01	0	-0.01	-0.01	0.01	-0.01	0	0	0	0	0	0	0	-0.01	-0.01	-0.02	-0.01	0	0.01	0
	4	-0.01	0.01	0	0	0.03	0	0.01	0.02	-0.01	0.01	-0.01	0.01	0.02	0	0.04	0.02	-0.01	0.01	0	0	0	-0.01	0.01	0	0	0	0.01	-0.01	0	0	0	0	0	0	0	0	-0.01	-0.01	-0.01	0.01	0.02	-0.01
	6	0	0.01	0.01	0.01	0.02	0	0	0	0	0.01	0	0	0.03	-0.02	0.03	0.03	-0.02	0.01	0.01	0.01	0	-0.01	0.01	0	-0.01	-0.01	0.01	0.01	0	0	0	0	0	0	0	0	-0.01	-0.01	0	0.02	0.02	0
	8	0.01	-0.01	0.01	0.01	0.02	0	0.01	0.01	0.01	-0.01	0.01	0.01	0.03	0	0.02	0.01	0.01	0.01	0.01	0	0	0	0.01	0.01	0.01	0	0.01	0	0	0	0	0	0	0	0	-0.02	-0.01	0.01	0.01	0.01	0.02	0
	35	-0.01	0	-0.05	-0.04	-0.06	0	0	0.01	-0.01	0	-0.01	-0.06	-0.03	0.01	0.09	0.17	0.1	-0.01	0.03	-0.05	0.07	0.09	-0.06	-0.1	-0.06	-0.07	-0.08	-0.08	-0.12	-0.1	-0.14	-0.1	-0.1	-0.1	-0.13	-0.09	-0.1	-0.12	-0.12	-0.11	-0.12	-0.13
	37	0	0	-0.07	-0.05	-0.08	0	-0.07	-0.12	0	0	0.15	0.09	0.08	0	-0.01	0.02	0.22	0.13	0.04	0.05	0.16	0.15	-0.09	-0.04	-0.04	-0.06	-0.07	-0.07	-0.12	-0.12	-0.15	-0.08	-0.11	-0.11	-0.13	-0.07	-0.1	-0.11	-0.14	-0.12	-0.06	-0.09
	39	0.01	0	-0.01	-0.04	-0.03	0	-0.01	-0.02	0.01	0	0.25	0.49	0.4	0.14	0.01	0.04	0.27	0.36	0.12	0.14	0.23	0.29	0.24	0.09	0.1	0.13	0.18	0.2	0.18	0.19	0.13	0.05	0.08	0.14	0.12	0.12	0.2	0.14	0.13	0.09	0.09	0.08
	41	0	0.01	-0.03	-0.04	-0.05	0.02	-0.03	-0.04	0	0.01	0.41	0.44	0.08	0.17	0.12	0.05	0.42	0.45	0.16	0.17	0.28	0.29	-0.01	0.03	0.02	0.08	0.02	0.18	0.13	-0.04	0.05	-0.03	0.02	0.11	0.01	0.03	0.04	0.14	0.15	-0.04	0.09	0
	43	-0.01	0.01	-0.01	-0.04	-0.02	-0.02	0	-0.04	-0.01	0.01	0.6	0.56	0.09	0.25	0.15	0.16	0.5	0.48	0.19	0.23	0.33	0.35	0.09	0.1	0.19	0.15	0.23	0.27	0.08	0.05	0.17	0.07	-0.03	0.19	0.09	0.09	0.21	0.08	0.09	0.1	0.13	0.07
	45	0	0.01	0.06	0.05	0	-0.01	0.06	0.09	0	0.01	0.61	0.73	0.19	0.44	0.42	0.47	0.73	0.81	0.35	0.37	0.46	0.45	0.26	0.18	0.22	0.25	0.29	0.33	0.3	0.23	0.25	0.12	0.14	0.29	0.29	0.19	0.24	0.3	0.21	0.15	0.15	0.19
	47	0	0	0	0	0.04	0.01	0.04	0.04	0	0	0.56	0.6	0.13	0.41	0.3	0.3	0.73	0.78	0.33	0.37	0.44	0.51	0.21	0.18	0.27	0.3	0.3	0.39	0.26	0.11	0.21	0.12	0.1	0.25	0.32	0.22	0.21	0.27	0.21	0.1	0.16	0.09
	49	-0.01	0.01	0.01	0.01	0.05	0	0.05	0.03	-0.01	0.01	0.56	0.63	0.12	0.46	0.32	0.33	0.72	0.78	0.36	0.4	0.49	0.53	0.26	0.21	0.3	0.29	0.35	0.45	0.26	0.11	0.24	0.12	0.1	0.29	0.35	0.19	0.27	0.32	0.22	0.12	0.15	0.1
	51	0	0	-0.01	0.01	0.06	-0.01	0.03	0.03	0	0	0.57	0.58	0.15	0.51	0.33	0.31	0.69	0.8	0.41	0.45	0.53	0.58	0.26	0.23	0.34	0.33	0.38	0.48	0.23	0.13	0.24	0.15	0.15	0.26	0.31	0.21	0.27	0.34	0.25	0.15	0.15	0.13
	53	-0.01	0	0	0	0.05	0	0.05	0.03	-0.01	0	0.57	0.6	0.14	0.57	0.32	0.32	0.71	0.85	0.47	0.5	0.55	0.62	0.29	0.27	0.38	0.36	0.42	0.51	0.23	0.13	0.18	0.16	0.16	0.28	0.35	0.23	0.29	0.35	0.28	0.16	0.18	0.13
	55	-0.01	0	0.01	0.02	0.08	0.01	0.03	0.04	-0.01	0	0.58	0.51	0.13	0.61	0.33	0.35	0.7	0.83	0.49	0.51	0.59	0.67	0.24	0.27	0.39	0.39	0.45	0.53	0.25	0.13	0.19	0.18	0.18	0.3	0.36	0.25	0.3	0.4	0.3	0.18	0.19	0.14
	57	-0.01	0.01	0	0.02	0.05	0	0.04	0.04	-0.01	0.01	0.57	0.56	0.16	0.66	0.36	0.34	0.68	0.8	0.53	0.57	0.64	0.7	0.27	0.27	0.42	0.41	0.47	0.55	0.18	0.12	0.19	0.18	0.21	0.33	0.41	0.27	0.34	0.41	0.29	0.2	0.2	0.14
	59	-0.01	0	0.02	0.01	0.05	-0.01	0.05	0.04	-0.01	0	0.58	0.54	0.16	0.67	0.35	0.34	0.69	0.8	0.57	0.61	0.65	0.74	0.26	0.27	0.45	0.42	0.49	0.6	0.17	0.14	0.2	0.21	0.23	0.35	0.41	0.27	0.31	0.44	0.32	0.22	0.21	0.15
	61	0	0	0.02	0.03	0.04	0	0.05	0.04	0	0	0.57	0.54	0.18	0.75	0.35	0.33	0.67	0.81	0.61	0.65	0.7	0.75	0.27	0.29	0.47	0.45	0.52	0.61	0.19	0.16	0.19	0.23	0.24	0.37	0.43	0.28	0.36	0.46	0.32	0.21	0.22	0.15
	63	0	0.01	0.02	0.01	0.05	-0.01	0.04	0.03	0	0.01	0.58	0.57	0.2	0.78	0.33	0.33	0.69	0.73	0.64	0.69	0.74	0.81	0.28	0.3	0.48	0.48	0.55	0.61	0.17	0.15	0.22	0.24	0.25	0.38	0.45	0.3	0.36	0.46	0.27	0.24	0.24	0.15
	65	-0.01	-0.01	0.01	0.03	0.05	0	0.05	0.05	-0.01	-0.01	0.59	0.55	0.21	0.81	0.34	0.31	0.71	0.73	0.68	0.72	0.74	0.85	0.29	0.29	0.5	0.51	0.54	0.66	0.17	0.15	0.22	0.27	0.27	0.38	0.45	0.32	0.39	0.48	0.3	0.24	0.23	0.18
	67	0	0	0.02	0.02	0.06	0	0.04	0.04	0	0	0.61	0.55	0.21	0.86	0.33	0.33	0.7	0.78	0.71	0.74	0.77	0.84	0.29	0.31	0.54	0.51	0.58	0.69	0.19	0.17	0.23	0.26	0.3	0.41	0.49	0.31	0.41	0.51	0.32	0.25	0.24	0.17
	69	0	0	0.01	0.02	0.05	0	0.02	0.03	0	0	0.61	0.58	0.24	0.88	0.33	0.3	0.74	0.78	0.76	0.77	0.8	0.87	0.28	0.3	0.57	0.53	0.57	0.69	0.2	0.17	0.25	0.26	0.31	0.42	0.5	0.33	0.4	0.54	0.32	0.24	0.26	0.17
	71	0	0	0.01	0.02	0.07	-0.01	0.02	0.04	0	0	0.62	0.57	0.23	0.92	0.33	0.31	0.72	0.77	0.79	0.8	0.82	0.9	0.28	0.32	0.53	0.54	0.59	0.73	0.19	0.18	0.23	0.29	0.32	0.4	0.47	0.35	0.42	0.52	0.34	0.28	0.27	0.19
	73	0	0.01	0.02	0.03	0.06	0	0.02	0.03	0	0.01	0.61	0.59	0.24	0.95	0.33	0.32	0.72	0.75	0.82	0.85	0.87	0.94	0.29	0.32	0.58	0.55	0.63	0.73	0.2	0.17	0.22	0.29	0.33	0.43	0.53	0.37	0.42	0.58	0.36	0.28	0.27	0.19
	75	-0.01	0.01	0.01	0.02	0.06	0	0.03	0.03	-0.01	0.01	0.61	0.57	0.25	0.99	0.36	0.31	0.73	0.77	0.87	0.89	0.86	0.93	0.29	0.32	0.62	0.58	0.64	0.72	0.21	0.18	0.25	0.29	0.32	0.45	0.54	0.36	0.45	0.55	0.33	0.28	0.3	0.21
	77	0	0.01	0.02	0.02	0.08	0.01	0.04	0.03	0	0.01	0.62	0.6	0.26	1	0.35	0.33	0.71	0.76	0.89	0.94	0.89	0.95	0.3	0.33	0.6	0.58	0.64	0.75	0.21	0.17	0.26	0.31	0.34	0.47	0.56	0.38	0.43	0.57	0.36	0.31	0.29	0.22
	79	0	0.01	0.02	0.03	0.06	0	0.03	0.03	0	0.01	0.61	0.6	0.27	1.04	0.34	0.36	0.71	0.76	0.92	0.95	0.93	0.98	0.3	0.33	0.63	0.61	0.66	0.77	0.21	0.18	0.26	0.31	0.38	0.46	0.56	0.4	0.44	0.56	0.37	0.31	0.33	0.23
	81	0	0	0.02	0.01	0.06	0.01	0.05	0.05	0	0	0.64	0.6	0.28	1.04	0.35	0.34	0.74	0.77	0.96	0.94	0.95	0.98	0.29	0.33	0.64	0.63	0.68	0.79	0.2	0.17	0.24	0.33	0.38	0.5	0.59	0.39	0.46	0.59	0.36	0.31	0.3	0.22
	83	0	0.01	0.03	0.02	0.06	0.01	0.05	0.04	0	0.01	0.63	0.59	0.27	1.06	0.32	0.37	0.73	0.79	0.98	1.01	0.95	0.97	0.29	0.32	0.66	0.62	0.7	0.79	0.21	0.16	0.24	0.33	0.39	0.49	0.56	0.42	0.48	0.59	0.38	0.31	0.3	0.23
	85	0	0.01	0.02	0.03	0.07	0.01	0.04	0.05	0	0.01	0.62	0.6	0.28	1.12	0.35	0.35	0.75	0.79	1.02	1.05	0.99	1.04	0.31	0.33	0.67	0.63	0.69	0.8	0.21	0.18	0.24	0.34	0.4	0.49	0.57	0.42	0.49	0.59	0.37	0.33	0.31	0.25
	87	-0.01	0	0.01	0.03	0.07	-0.01	0.05	0.04	-0.01	0	0.65	0.61	0.29	1.12	0.35	0.38	0.76	0.79	1.05	1.08	1	1.02	0.31	0.32	0.66	0.67	0.71	0.8	0.19	0.19	0.24	0.35	0.39	0.51	0.58	0.42	0.48	0.63	0.37	0.33	0.33	0.24
	89	-0.01	0.01	0.02	0.03	0.09	0	0.05	0.05	-0.01	0.01	0.61	0.65	0.3	1.14	0.36	0.36	0.75	0.8	1.08	1.1	1.01	1.05	0.31	0.35	0.7	0.69	0.7	0.85	0.2	0.18	0.26	0.37	0.41	0.5	0.61	0.43	0.49	0.63	0.41	0.35	0.33	0.26
	91	0	0.01	0.02	0.03	0.09	0.01	0.04	0.05	0	0.01	0.64	0.63	0.33	1.15	0.35	0.34	0.75	0.81	1.11	1.13	1.01	1.04	0.31	0.34	0.7	0.69	0.74	0.87	0.23	0.2	0.25	0.39	0.44	0.54	0.59	0.43	0.48	0.64	0.38	0.35	0.33	0.25
	93	0	0	0.02	0.03	0.07	0	0.03	0.05	0	0	0.63	0.64	0.32	1.17	0.36	0.35	0.75	0.8	1.15	1.16	1.06	1.06	0.34	0.35	0.72	0.67	0.72	0.85	0.22	0.17	0.26	0.38	0.42	0.54	0.63	0.47	0.47	0.64	0.42	0.35	0.32	0.24
