# Supplementary material for: Chemerin15 inhibits neutrophil-mediated vascular inflammation and myocardial ischemia-reperfusion injury through ChemR23
Source: EMBO Rep. 2013 Sep 3;14(11):999–1007. doi: 10.1038/embor.2013.138 (PMC3818079; doi:10.1038/embor.2013.138)
Supplement: Source Data for Figure 2 [file embor2013138df2b.xls]

## Sheet: Fig2A-B
	Fig.2A pooled data								Fig.2B pooled data
	L-selectin	% shedding			PSGL-1	% shedding			CD18 activation				CD11b activation				CD11a activation
	mean	sem	n		mean	sem	n		mean	sem	n		mean	sem	n		mean	sem	n
0.1 pM C15	12.0729	0.823173	3		15.6	1	3		21.8635	2.06538	3		30.6525	3.07794	3		20.6638	1.95205	3
1 pM C15	37.6125	2.95216	3		20.9	1.7	3		51.3711	9.09601	3		57.8861	2.24518	3		48.3672	7.45191	3
10pM C15	42.446	4.22302	3		21.8	0.5	3		62.2208	9.77617	3		79.6545	11.3579	3		48.6028	8.60585	3
100pM C15	51.3739	9.18151	3		25.8	2.2	3		53.5421	4.93771	3		74.6369	8.05426	3		58.8758	9.2506	3
1nM C15	43.2285	6.53023	3		22.9	1.3	3		51.1223	7.87638	3		35.4121	2.04929	3		50.6585	4.67177	3

## Sheet: Fig2C
				% cells with clustering
	CD11b	Untreated			TNF
		Donor 1	Donor 2	Donor 3	Donor 1	Donor 2	Donor 3
	Control	6.93	8.17	8.33	42.64	58.02	72.5
	C15	13.02	10.99	12.7	26.1	38.89	33.93
	CD11a	Untreated			TNF
		Donor 1	Donor 2	Donor 3	Donor 1	Donor 2	Donor 3
	Control	10.89	4.35	17.36	69.7	62.61	80.36
	C15	6.41	9.89	8.33	20.62	10.32	16.25

## Sheet: Fig2D,E,G
	Key data for Figure 2
	Figure 2D		Donor 1		Donor 2		Donor 3			Mean	SEM
	Vehicle	Total adherent	25.5	3.22749	42.6667	7.53068	42	7.01189		36.7222	5.61441
		Spread	1.75	0.478714	2.33333	0.71492	3.25	0.75		2.44444	0.436562
		Attached	23.75	3.03795	40.3333	7.82162	38.75	6.57489		34.2778	5.2837
	TNF	Total adherent	245	19.0493	285.5	18.5935	198.25	29.4148		242.917	25.2084
		Spread	113.4	13.2269	152.667	5.95352	83.75	19.5294		116.606	19.959
		Attached	131.6	11.4269	132.833	14.7228	114.5	10.1448		126.311	5.91628
	1pM C15 + TNF	Total adherent	125.5	5.57524	124.6	8.86905	141	12.4164		130.367	5.32301
		Spread	58	7.72442	71.6	4.65403	57.25	4.58939		62.2833	4.66336
		Attached	67.5	4.66369	53	5.24404	83.75	9.69858		68.0833	8.88155
	10pM C15 + TNF	Total adherent	107	20.5223	86	12.0761	59.5	8.80435		84.1667	13.7427
		Spread	47.25	16.3675	44.5	5.13971	27.6667	4.24002		39.8056	6.12114
		Attached	59.75	5.42179	41.5	7.59934	31.8333	5.10174		44.3611	8.18483
	100pM C15 + TNF	Total adherent	66.25	6.22328	109	17.8913	81.3333	10.4392		85.5278	12.5178
		Spread	16	4.20317	61.8	7.98373	32.1667	4.84022		36.6556	13.4105
		Attached	50.25	2.05649	47.2	11.3728	49.1667	5.81617		48.8722	0.892683
	1nM C15 + TNF	Total adherent	168.75	16.74	130.75	12.9446	132.25	13.3315		143.917	12.4242
		Spread	49.75	4.85412	64	8.06226	58	8.66025		57.25	4.13068
		Attached	119	13.9224	66.75	8.04544	74.25	6.15596		86.6667	16.311
	Figure 2E	Attached			Spread
		mean	sem	n	mean	sem	n
	TNF	114.5	10.1	3	83.8	19.5	3
	TNF + C15	31.8	5.1	3	27.7	4.2	3
	TNF + C15 + CCX2005	78.3	10.1	3	80.2	5.8	3
	Figure 2G
		mean	sem	n
	TNF	100	14	5
	TNF + C15	35	10	5
	TNF + C15 + CCX2005	72	11	5

## Sheet: Fig2H
	Wildtype
		Neutrophil ICAM-1 binding (x10^3 cells)
		Vehicle			TNF			C15 + TNF
	Time (min)	mean	sem	n	mean	sem	n	mean	sem	n
	1	3	0	3	40	2	3	35	1	3
	5	43	18	3	132	26	3	54	29	3
	10	66	4	3	196	37	3	67	12	3
	20	76	17	3	213	36	3	124	14	3
	ChemR23-/-
		Vehicle			TNF			C15 + TNF
	Time (min)	mean	sem	n	mean	sem	n	mean	sem	n
	1	21	6	3	50	16	3	73	18	3
	5	54	13	3	114	41	3	111	40	3
	10	60	13	3	183	54	3	174	60	3
	20	43	8	3	198	19	3	209	39	3

## Sheet: Fig2J
	Key data for Figure 2
		Centre of mass
		Vehicle	fMLF	fMLF + C15			MEAN	SEM
	Donor 1	6.02	31.17	10.37		Vehicle	6.9	0.807954
	Donor 2	7.15	14.28	9.55		fMLF	23.97	3.1769
	Donor 3	6.72	19	7.25		fMLF + C15	10.486	3.32683
	Donor 4	9.74	29.04	2.61
	Donor 5	4.87	26.36	22.65
		Velocity
		Vehicle	fMLF	fMLF + C15			MEAN	SEM
	Donor 1	0.0167	0.14	0.0567		Vehicle	0.060925	0.0196601
	Donor 2	0.107	0.09	0.0433		fMLF	0.0994	0.0139767
	Donor 3	0.0767	0.0567	0.0433		fMLF + C15	0.05	0.00888133
	Donor 4	0.0433	0.117	0.0267
	Donor 5	0.27	0.0933	0.08

## Sheet: Fig2K
		Phosphoprotein expression normalised to vehicle
		Vehicle			C15			TNF			C15 + TNF
		mean	sem	n	mean	sem	n	mean	sem	n	mean	sem	n
	pErk	100.3	2	3	73.5	15	3	194.2	11	3	118	12	3
	pSyk	99.9	0	4	108.8	19	4	220.9	32	4	137	10	4
	pSrc	100	1	3	99.3	4	3	47.6	7	3	79.6	8	3
