# Supplementary material for: Chemerin15 inhibits neutrophil-mediated vascular inflammation and myocardial ischemia-reperfusion injury through ChemR23
Source: EMBO Rep. 2013 Sep 3;14(11):999–1007. doi: 10.1038/embor.2013.138 (PMC3818079; doi:10.1038/embor.2013.138)
Supplement: Source Data for Figure 3 [file embor2013138df3.xls]

## Sheet: Fig3B
									Rolling			Adhesion			Transmigration
		Rolling		Adhesion		Transmigration			Mean	SEM		Mean	SEM		Mean	SEM
	Donor 1							Vehicle	87.44	9.25927		22.366	5.33741		21.474	9.62277
	Vehicle	74.2		36.7		13		TNF	29.786	5.03225		58.366	6.79566		58.0029	12.1858
	TNF	25		76.5		43.7		TNF + 1 pM C15	43.894	5.68363		37.7	7.97045		41.6467	9.31382
	TNF + 1 pM C15	42.1		68.3		40.2		TNF + 10 pM C15	50.126	9.74237		32.13	3.29048		23.226	5.99168
	TNF + 10 pM C15	38.16		37.66		19.83		TNF + 100 pM C15	52.934	6.72457		41.96	3.45827		18.626	4.47241
	TNF + 100 pM C15	49.9		42.1		22.1
	Donor 2
	Vehicle	72.83		15.83		20.67
	TNF	28.5		41.83		74.3
	TNF + 1 pM C15	40.8		23.4		50.9
	TNF + 10 pM C15	33.7		21.83		35.1
	TNF + 100 pM C15	35.8		45.7		34.7
	Donor 3
	Vehicle	93.67		5.7		0.5
	TNF	30.83		49.5		21.1
	TNF + 1 pM C15	59.67		37.4		14.5
	TNF + 10 pM C15	43.67		27.5		11
	TNF + 100 pM C15	43.17		37		13.33
	Donor 4
	Vehicle	121.2		25.3		15.6
	TNF	17		72.4		59.2
	TNF + 1 pM C15	51.2		30.6		32.3
	TNF + 10 pM C15	88		34.16		10.8
	TNF + 100 pM C15	62.5		52.5		11.5
	Donor 5
	Vehicle	75.3		28.3		57.6
	TNF	47.6		51.6		91.7143
	TNF + 1 pM C15	25.7		28.8		70.3333
	TNF + 10 pM C15	47.1		39.5		39.4
	TNF + 100 pM C15	73.3		32.5		11.5
