# Supplementary material for: Chemerin15 inhibits neutrophil-mediated vascular inflammation and myocardial ischemia-reperfusion injury through ChemR23
Source: EMBO Rep. 2013 Sep 3;14(11):999–1007. doi: 10.1038/embor.2013.138 (PMC3818079; doi:10.1038/embor.2013.138)
Supplement: Source Data for Figure 4 [file embor2013138df4.xls]

## Sheet: Fig.4C-D
	Rolling velocities
		Mean leukocyte rolling velocities per vessel (um/s)
		Mean of vessel 1	Mean of vessel 2	Mean of vessel 3	Mean of vessel 4	Mean of vessel 5	Mean of vessel 6		Mouse means		MEAN	SEM
TNF	Mouse 1	3.75	6.99	4.23					4.99		7.51283	0.899677
	Mouse 2	4.26	5.46	6.21					5.31
	Mouse 3	3.9	18.06	5.34					9.1
	Mouse 4	7.08	6.63	12.96	15.3				10.4925
	Mouse 5	5.25	8.28	3.81	9.39				6.6825
	Mouse 6	8.85	8.22	8.49	8.1	8.85			8.502
PBS	Mouse 1	22.62	56.05	39.5					39.39		45.4407	4.21188
	Mouse 2	42.28	34.71	45.6					40.8633
	Mouse 3	48.68	44.25	35.5					42.81
	Mouse 4	20.52	44.7	46.8					37.34
	Mouse 5	36.18	63.06	38.3					45.8467
	Mouse 6	55.65	71.4	64.89	79.8				67.935
	Mouse 7	23.4	73.5	34.8					43.9
C15 + TNF	Mouse 1	28.44	22.65	4.56	13.41	35.97			21.006		28.298	2.49802
	Mouse 2	35.4	19.8	47.7					34.3
	Mouse 3	90.57	20.58	8.97	16.47	6.33			28.584
	Mouse 4	16.98	30.6	23.49	35.4				26.6175
	Mouse 5	16.14	49.2	31.8	10.8				26.985
	Mouse 6	48.48	16.98	19.92	9.99	13.71	25.68		22.46
	Mouse 7	19.2	57.6	37.6					38.1333
	Adhesion						Mouse means	Treatment mean	SEM		Transmigration								Mouse means	Treatment mean	SEM
PBS	Mouse 1	2	1	1	0		1	0.761905	0.218218		PBS	Mouse 1	0	0	1	2			0.75	0.669048	0.348018
	Mouse 2	0	1	1			0.666667					Mouse 2	0	0.6	0.8				0.466667
	Mouse 3	0	0	0			0					Mouse 3	1	0	0.4				0.466667
	Mouse 4	2	0	1			1					Mouse 4	0	0	0				0
	Mouse 5	0	1	0			0.333333					Mouse 5	0	1	0				0.333333
	Mouse 6	1	1	0			0.666667					Mouse 6	2	2	4				2.66667
	Mouse 7	2	2	1			1.66667					Mouse 7	0	0	0				0
TNF	Mouse 1	13	7	5			8.33333	6.6	1.07543		TNF	Mouse 1	4	8	4				5.33333	5.57917	0.842843
	Mouse 2	4	2	2	3	2	2.6					Mouse 2	2	4	3	2	3		2.8
	Mouse 3	12	8	9	10		9.75					Mouse 3	10	4	6	4			6
	Mouse 4	6	12	14			10.6667					Mouse 4	9	10	10				9.66667
	Mouse 5	8	5	8			7					Mouse 5	3	4	9				5.33333
	Mouse 6	6	4	11	8		7.25					Mouse 6	6	10	4	13			8.25
	Mouse 7	3	4	3	2		3					Mouse 7	5	2	3	3			3.25
	Mouse 8	4	4	3	4	6	4.2					Mouse 8	3	5	5	6	1		4
C15 + TNF	Mouse 1	4	3	4	2		3.25	2.06905	0.480994		C15 + TNF	Mouse 1	2	3	3	2			2.5	2.33333	0.247848
	Mouse 2	2	3	3	1	3	2.4					Mouse 2	2	2	1	3	2		2
	Mouse 3	1	1	1	1		1					Mouse 3	3	3	0	0			1.5
	Mouse 4	3	0	1	2		1.5					Mouse 4	3	4	3				3.33333
	Mouse 5	1	0	0			0.333333					Mouse 5	3	3	1	4	0		2.2
	Mouse 6	3	2	6	4	5	4					Mouse 6	0	3	3	0	3		1.8
	Mouse 7	1	2	3	0	4	2					Mouse 7	6	4	2	0			3

## Sheet: Fig.4F
	Detachment assay		Number of adherent cells
	Time (min)	C15 1	C15 2	C15 3	C15 4	C15 5	C15 6	Mean	SEM		Time (min)	PBS 1	PBS 2	PBS 3	PBS 4	Mean	SEM
	0	10	5	7	5	9	5	6.83333	0.909823		0	6	8	7	6	6.75	0.478714
	2	7	3	6	5	4	3	4.66667	0.666667		2	6	8	8	7	7.25	0.478714
	4	6	3	4	3	3	3	3.66667	0.494413		4	7	9	8	6	7.5	0.645497
	6	8	2	5	4	3	2	4	0.930949		6	6	7	8	6	6.75	0.478714
	8	6	3	5	4	2	3	3.83333	0.600925		8	7	9	7	7	7.5	0.5
	10	6	2	5	2	2	3	3.33333	0.71492		10	7	8	8	6	7.25	0.478714

## Sheet: Fig.4G
	Leukocyte detachment assay
		0 min				10 min
Vehicle
C15

## Sheet: Fig.4H
	Wildtype											ChemR23-/-
		Adhesion					Transmigration						Adhesion					Transmigration
	Vehicle	TNF	C15 + TNF			Vehicle	TNF	C15 + TNF				Vehicle	TNF	TNF + C15			Vehicle	TNF	TNF + C15
	0.3	6.5	1.1			1	4.5	3				0.7	4.8	4.5			1	3.3	2
	0.1	9.1	2			0.7	7	2				0.67	4.2	6			0.67	4.6	4.7
	0.22	6.5	3.3			0.4	5.3	2				0.5	5.3	3.5			0	4	3
		9	2.5				5	0.8				0.5	5.5	5			0.5	3	2
		7	2.3				6.3	3				0	3.8	5			0	4.8	4
		6					6.7						5.3	3				4.3	2
		4					4						4	2.5				2.3	2.5
		9					7						4	2.7				3.3	2.3
mean	0.206667	7.1375	2.24		mean	0.7	5.725	2.16			mean	0.474	4.6125	4.025		mean	0.434	3.7	2.8125
sem	0.0581187	0.6375	0.357211		sem	0.173205	0.416512	0.40694			sem	0.125603	0.244539	0.451881		sem	0.194566	0.305894	0.362254

## Sheet: Fig.4I
	WILDTYPE MICE		Number of adherent cells								CHEMR23-/- MICE
	Time (min)	PBS 1	PBS 2	PBS 3	PBS 4	PBS 5	PBS 6	Mean	SEM		Time	PBS 1	PBS 2	PBS 3	PBS 4	PBS 5	PBS 6	Mean	SEM
	0	10	6	9	7	3	6	6.83333	1.01379		0	5	6	4	6	7	5	5.5	0.396412
	2	10	5	10	6	3	7	6.83333	1.13774		2	5	6	4	7	6	5	5.5	0.396412
	4	8	6	8	8	2	6	6.33333	0.954521		4	7	6	4	4	6	6	5.5	0.46291
	6	9	6	10	7	3	9	7.33333	1.05409		6	5	6	2	6	5	6	5	0.58554
	8	8	6	8	7	4	8	6.83333	0.654047		8	4	7	5	9	5	5	5.83333	0.693507
	10	9	6	9	7	4	9	7.33333	0.843274		10	4	5	4	7	5	4	4.83333	0.441858
	Time (min)	C15 1	C15 2	C15 3	C15 4	C15 5	C15 6				Time	C15 1	C15 2	C15 3	C15 4	C15 5	C15 6	Mean	SEM
	0	9	5	5	7	7	6	6.5	0.619139		0	6	4	5	7	5	4	5.16667	0.477261
	2	5	6	3	5	2	3	4	0.632456		2	6	4	7	5	4	3	4.83333	0.600925
	4	2	4	3	5	3	2	3.16667	0.477261		4	5	4	6	6	4	4	4.83333	0.401386
	6	4	3	4	3	3	4	3.5	0.223607		6	6	5	7	6	3	3	5	0.68313
	8	6	3	4	3	4	2	3.66667	0.557773		8	5	6	5	5	5	3	4.83333	0.401386
	10	5	3	5	2	3	2	3.33333	0.557773		10	6	5	6	6	5	2	5	0.632456

## Sheet: Fig4J
Troponin I (ng/ml)
	Sham PBS		Sham C15		Sham CCX832		AMI		AMI + C15		AMI + CCX832		AMI + C15 + CCX832
	3.77093		1.90884		0.600349		20.58		41.063		67.3		17.0572
	1.70613		3.67027		8.55196		76.7949		8.09902		35.7283		18.114
	5.48203		1.70753		5.12975		80.821		59.8348		23.2		29.9911
	1.75786		0.851982		7.29379		48.1		13.7859		40.5597		19.6238
			12.3265				16.5539		20.3284		25.6
							50.1
	mean	sem	mean	sem	mean	sem	mean	sem	mean	sem	mean	sem	mean	sem
	3.17924	0.905691	4.09302	2.10872	5.39396	1.74716	48.825	11.0264	28.6222	9.58933	38.4776	7.87992	21.1965	2.97845
